# Supplementary material for: The Influence of the Ventricular-Lumbar Gradient on Cerebrospinal Fluid Analysis in Serial Samples
Source: Brain Sci. 2022 Mar 20;12(3):410. doi: 10.3390/brainsci12030410 (PMC8946585; doi:10.3390/brainsci12030410)
Supplement: Supplementary file 1 [file brainsci-12-00410-s001.zip]

Archive with 3 entries (3 files):
- Supplementary Figure S1.tif
- Supplementary Figure S2.tif
- Supplementary figure S3.tif
